# Supplementary material for: Development and Characterization of MYB-NFIB Fusion Expression in Adenoid Cystic Carcinoma
Source: Cancers (Basel). 2022 Apr 30;14(9):2263. doi: 10.3390/cancers14092263 (PMC9103462; doi:10.3390/cancers14092263)
Supplement: Supplementary file 1 [file cancers-14-02263-s001.zip]

Archive with 1 entries (1 files):
- cancers-1692334-supplementary.pdf
